# Supplementary material for: Assessment of BOLD and GenBank – Their accuracy and reliability for the identification of biological materials
Source: PLoS One. 2019 Jun 19;14(6):e0217084. doi: 10.1371/journal.pone.0217084 (PMC6584008; doi:10.1371/journal.pone.0217084)
Supplement: S1 File — (doi: 10.6084/m9.figshare.8183063). (XLSX) [file pone.0217084.s001.xlsx]

## Sheet: Insects
Order	Family	Genus	Species	Sequencing Primer	Primer Type	Query Length	Top match genus	Top match species	Database	Score	% identity	E-value	#in top 10 w/ same stat	# correct matchesw/in top stats
Coleoptera	Scarabaeidae	Phanaeus	vindex	LCO1490-L/HCO2198-L	Full	581	Phanaeus	sp.	GenBank_Mega	556	0.99821	0	1	0
Coleoptera	Scarabaeidae	Phanaeus	vindex	LCO1490-L/HCO2198-L	Full	581	Phanaeus	sp.	BOLD_all		0.9982		1	0
Dermaptera	Spongiphoridae	Forficula	auricularia	LepR1	Lep	429	Forficula	auricularia	GenBank_Mega	421	0.99299	0	9	5
Dermaptera	Spongiphoridae	Forficula	auricularia	LepR1	Lep	429	Dyscheralcis	retroflexa	BOLD_all		0.5		2	0
Diptera	Calliphoridae	Chrysomya	rufifacies	LCO1490-L/HCO2198-L	Full	592	Chrysomya	rufifacies	GenBank_Mega	592	1	0	2	2
Diptera	Calliphoridae	Chrysomya	rufifacies	LCO1490-L/HCO2198-L	Full	592	Chrysomya	rufifacies	BOLD_all		1		10	10
Diptera	Calliphoridae	Calliphora	vicina	LCO1490-L/HCO2198-L	Full	553	Calliphora	vicina	GenBank_Mega	535	0.98373	0	8	8
Diptera	Calliphoridae	Calliphora	vicina	LCO1490-L/HCO2198-L	Full	553	Calliphora	vicina	BOLD_all		1		10	10
Diptera	Culicidae	Aedes	aegypti	LepF1/MLepR1; MLepF1/LepR1	Full	658	Aedes	aegypti	GenBank_Mega	656	0.99848	0	1	1
Diptera	Culicidae	Aedes	aegypti	LepF1/MLepR1; MLepF1/LepR1	Full	658	Aedes	aegypti	BOLD_all		1		8	7
Diptera	Glossinidae	Glossina	palpalis	LCO1490-L/HCO2198-L	Full	611	Glossina	brevipalpis	GenBank_Mega	537	0.971	0	1	0
Diptera	Glossinidae	Glossina	palpalis	LCO1490-L/HCO2198-L	Full	611	Glossina	brevipalpis	BOLD_all		0.9694		1	0
Diptera	Muscidae	Musca	domestica	LCO1490/HCO2198	Full	645	Cryptopygus	tricuspis	GenBank_Mega	498	0.996	0	1	0
Diptera	Muscidae	Musca	domestica	LCO1490/HCO2198	Full	645	Amphiura	incana	BOLD_all		0.5571		2	0
Ephemeroptera	Ephemeridae	Hexagenia	limbata	LepF1/MLepR1	Lep	254	Glossina	brevipalpis	GenBank_Mega	227	0.9681	1.07e-113	1	0
Ephemeroptera	Ephemeridae	Hexagenia	limbata	LepF1/MLepR1	Lep	254	Glossina	brevipalpis	BOLD_all		0.9675		1	0
Hymenoptera	Vespidae	Vespula	squamosa	LCO1490-L/HCO2198-L	Full	560	Vespula	squamosa	GenBank_Mega	555	0.99643	0	2	2
Hymenoptera	Vespidae	Vespula	squamosa	LCO1490-L/HCO2198-L	Full	560	Vespula	squamosa	BOLD_all		1		2	2
Lepidoptera	Saturniidae	Callosamia	promethea	LepF1/MLepR1	Lep	354	Callosamia	promethea	GenBank_Mega	324	0.9969	1.85e-167	2	2
Lepidoptera	Saturniidae	Callosamia	promethea	LepF1/MLepR1	Lep	354	Callosamia	promethea	BOLD_all		0.9938		10	10
Lepidoptera	Nymphalidae	Danaus	plexippus	LCO1490-L/HCO2198-L	Full	623	Danaus	plexippus	GenBank_Mega	623	1	0	5	4
Lepidoptera	Nymphalidae	Danaus	plexippus	LCO1490-L/HCO2198-L	Full	623	Danaus	plexippus	BOLD_all		1		10	10
Mecoptera	Meropeidae	Merope	tuber	LCO1490-L/HCO2198-L; LepF1/MLepR1	Full	655	Merope	tuber	GenBank_Mega	497	0.92006	0	1	1
Mecoptera	Meropeidae	Merope	tuber	LCO1490-L/HCO2198-L; LepF1/MLepR1	Full	655	Craesus	alniastri	BOLD_all		0.5		1	0
Neuroptera	Ascalaphidae	Ululodes	quadripunctatus	LCO1490-L/HCO2198-L	Full	635	Ululodes	quadrimaculatus	GenBank_Mega	635	1	0	1	1
Neuroptera	Ascalaphidae	Ululodes	quadripunctatus	LCO1490-L/HCO2198-L	Full	635	Xanthopimpla	sp.	BOLD_all		0.5152		1	0
Odonata	Gomphidae	Gomphus	exilis	LCO1490/HCO2198	Full	612	Cecidomyiidae	sp.	GenBank_Mega	600	0.9934	0	1	0
Odonata	Gomphidae	Gomphus	exilis	LCO1490/HCO2198	Full	612	Dolichophis	schmidti	BOLD_all		0.5283		1	0
Orthoptera	Gryllidae	Gryllus	assimilis	LepF1/MLepR1	Lep	278	Gryllus	pennsylvanicus	GenBank_Mega	275	0.9964	2.45e-140	3	0
Orthoptera	Gryllidae	Gryllus	assimilis	LepF1/MLepR1	Lep	278	Gryllus	pennsylvanicus	BOLD_all		0.9964		6	0
Siphonaptera	Pulicidae	Ctenocephalides	felis	LCO1490-L/HCO2198-L	Full	643	Pulex	irritans	GenBank_Mega	574	0.9642	0	1	0
Siphonaptera	Pulicidae	Ctenocephalides	felis	LCO1490-L/HCO2198-L	Full	643	Natrix	tessellata	BOLD_all		0.6176		2	0
Phthiraptera	Pediculidae	Pediculus	humanus capitis	LepR1	Lep	384	Stylops	sp.	GenBank_Mega	360	1	0	1	0
Phthiraptera	Pediculidae	Pediculus	humanus capitis	LepR1	Lep	384	Akapala	rudis	BOLD_all		0.596		2	0

## Sheet: Macro-fungi
SubKingdom	Division	Order	Family	Genus	Species	Sequencing Primer	Query Length	Top Match	Database	Region	Score	% identity	E-value	#in top 10 w/ same stat	# correct matchesw/in top stats
Dikarya	Basidiomycota	Agaricales	Amanitaceae	Amanita	pantherina	ITS5/ITS2/ITS4	482	Amanita pantherina	GENBANK_Mega	ITS1+ITS2	238	0.99585	1.72e-119	8	6
Dikarya	Basidiomycota	Agaricales	Amanitaceae	Amanita	pantherina	ITS5/ITS2/ITS4	482	Amanita pantherina	BOLD	ITS1+ITS2	239	0.9896	4.0356e-95	2	2
Dikarya	Basidiomycota	Agaricales	Amanitaceae	Amanita	gemmata	ITS2/ITS4	464	Uncultured mycorrhizal fungus Aman_gem	GENBANK_Mega	ITS1+ITS2	340	1	3.28e-176	1	1
Dikarya	Basidiomycota	Agaricales	Amanitaceae	Amanita	gemmata	ITS2/ITS4	464	Amanita sp.	BOLD	ITS1+ITS2	340	1	1.00895e-47	1	0
Dikarya	Basidiomycota	Agaricales	Amanitaceae	Amanita	phalloides	ITS5/ITS2/ITS4	584	Amanita phalloides	GENBANK_Mega	ITS1+ITS2	348	1	1.5e-180	10	7
Dikarya	Basidiomycota	Agaricales	Amanitaceae	Amanita	phalloides	ITS5/ITS2/ITS4	584	Amanita phalloides	BOLD	ITS1+ITS2	348	1	2.07084e-96	2	2
Dikarya	Basidiomycota	Agaricales	Amanitaceae	Amanita	virosa	ITS2/ITS4	398	Amanita suballiacea	GENBANK_Mega	ITS1+ITS2	282	0.9965	4.85e-144	1	0
Dikarya	Basidiomycota	Agaricales	Amanitaceae	Amanita	virosa	ITS2/ITS4	398	Amanita suballiacea	BOLD	ITS1+ITS2	284	0.995	2.84094e-42	1	0
Dikarya	Basidiomycota	Agaricales	Amanitaceae	Amanita	verna	ITS5/ITS2/ITS4	540	Amanita suballiacea	GENBANK_Mega	ITS1+ITS2	322	1	3.92e-166	1	0
Dikarya	Basidiomycota	Agaricales	Amanitaceae	Amanita	verna	ITS5/ITS2/ITS4	540	Amanita suballiacea	BOLD	ITS1+ITS2	315	0.9872	1.52888e-89	1	0
Dikarya	Basidiomycota	Agaricales	Amanitaceae	Amanita	bisporigera	ITS5/ITS2/ITS3/ITS4	384	Amanita suballiacea	GENBANK_Mega	ITS1+ITS2	235	1	6.26e-118	1	0
Dikarya	Basidiomycota	Agaricales	Amanitaceae	Amanita	bisporigera	ITS5/ITS2/ITS3/ITS4	384	Amanita virosa	BOLD	ITS1+ITS2	221	0.9947	2.11745e-58	1	0
Dikarya	Basidiomycota	Agaricales	Bolbitiaceae	Panaeolina	foenisecii	ITS5/ITS2/ITS3	471	Uncultured Panaeolus	GENBANK_Mega	ITS1+ITS2	235	1	7.81e-118	10	0
Dikarya	Basidiomycota	Agaricales	Bolbitiaceae	Panaeolina	foenisecii	ITS5/ITS2/ITS3	471	Panaeolus foenisecii	BOLD	ITS1+ITS2	415	0.8987	0	1	1
Dikarya	Basidiomycota	Agaricales	Hymenogastraceae	Psilocybe	mexicana	ITS5/ITS2/ITS4	561	Psilocybe mexicana	GENBANK_Mega	ITS1+ITS2	320	1	5.28e-165	2	2
Dikarya	Basidiomycota	Agaricales	Hymenogastraceae	Psilocybe	mexicana	ITS5/ITS2/ITS4	561	Psilocybe mexicana	BOLD	ITS1+ITS2	320	0.9982	1.98231e-96	1	1
Dikarya	Basidiomycota	Agaricales	Inocybaceae	Inocybe	rimosa	ITS5/ITS2/ITS3/ITS4	598	Inocybe sp.	GENBANK_Mega	ITS1+ITS2	276	0.9674	1.63e-140	1	0
Dikarya	Basidiomycota	Agaricales	Inocybaceae	Inocybe	rimosa	ITS5/ITS2/ITS3/ITS4	598	Inocybe rimosa	BOLD	ITS1+ITS2	513	0.895	0	1	0
Dikarya	Basidiomycota	Agaricales	Inocybaceae	Inocybe	geophylla	ITS5/ITS2/ITS3/ITS4	624	Inocybe lilacina	GENBANK_Mega	ITS1+ITS2	318	1	7.65e-164	9	0
Dikarya	Basidiomycota	Agaricales	Inocybaceae	Inocybe	geophylla	ITS5/ITS2/ITS3/ITS4	624	Inocybe geophylla	BOLD	ITS1+ITS2	566	0.9189	0	3	1
Dikarya	Basidiomycota	Agaricales	Hymenogastraceae	Psilocybe	cubensis	ITS5/ITS2/ITS3/ITS4	599	Psilocybe cubensis	GENBANK_Mega	ITS1+ITS2	333	1	3.36e-172	9	9
Dikarya	Basidiomycota	Agaricales	Hymenogastraceae	Psilocybe	cubensis	ITS5/ITS2/ITS3/ITS4	599	Psilocybe cubensis	BOLD	ITS1+ITS2	544	0.9201	0	1	1
Dikarya	Basidiomycota	Agaricales	Tricholomataceae	Clitocybe	rivulosa	ITS5/ITS2/ITS3/ITS4	569	Clitocybe cerussata	GENBANK_Mega	ITS1+ITS2	295	0.9837	4.23e-151	1	0
Dikarya	Basidiomycota	Agaricales	Tricholomataceae	Clitocybe	rivulosa	ITS5/ITS2/ITS3/ITS4	569	Clitocybe mexicana	BOLD	ITS1+ITS2	296	0.986	2.16128e-108	1	0
Dikarya	Ascomycota	Pezizales	Discinaceae	Gyromitra	esculenta	ITS5/ITS2/ITS3/ITS4	747	Gyromitra esculenta	GENBANK_Mega	ITS1+ITS2	421	0.984	0	3	3
Dikarya	Ascomycota	Pezizales	Discinaceae	Gyromitra	esculenta	ITS5/ITS2/ITS3/ITS4	747	Gyromitra longipes	BOLD	ITS1+ITS2	403	0.9787	1.99301e-135	1	0
Dikarya	Ascomycota	Hypocreales	Clavicipitaceae	Claviceps	purpurea	ITS5/ITS2/ITS3/ITS4	479	Claviceps purpurea	GENBANK_Mega	ITS1+ITS2	290	1	2.12e-148	10	10
Dikarya	Ascomycota	Hypocreales	Clavicipitaceae	Claviceps	purpurea	ITS5/ITS2/ITS3/ITS4	479	Claviceps purpurea	BOLD	ITS1+ITS2	421	0.897	2.74007e-180	1	1

## Sheet: Plants
Group	Division	Class	Subclass	Order	Family	Genus	Species	Type	Sequencing Primer	Seq length	Top match - GenBank	Database	Region	Score	%identity	E-value	# in top 10 with same stats	# correct matches within top stats
Angiosperms	Magnoliophyta	Magnoliopsida	Asteridae	Asterales	Asteraceae	Acamptopappus	shockleyi		matK-KIM1R-F/matK-KIM3F-R	483	Solidago odora	GenBank_Mega	matK	483	1	0	10	0
Angiosperms	Magnoliophyta	Magnoliopsida	Asteridae	Asterales	Asteraceae	Acamptopappus	shockleyi	dicots	matK-KIM1R-F/matK-KIM3F-R	483	Solidago canadensis var. canadensis	BOLD	matK	483	1	0	10	0
Angiosperms	Magnoliophyta	Magnoliopsida	Asteridae	Asterales	Asteraceae	Acamptopappus	shockleyi		rbcLaF/rbcLaR	190	Tripolium vulgare	GenBank_Mega	rbcL	190	1	2.8e-93	10	0
Angiosperms	Magnoliophyta	Magnoliopsida	Asteridae	Asterales	Asteraceae	Acamptopappus	shockleyi	dicots	rbcLaF/rbcLaR	190	Solidago canadensis var. scabra	BOLD	rbcL	190	1	2.80019e-78	10	0
Angiosperms	Magnoliophyta	Magnoliopsida	Asteridae	Asterales	Asteraceae	Acamptopappus	shockleyi		trnHf05/psbA3F	257	Heterothalamus alienus	GenBank_Mega	trnH/psbA	198	0.9194	1.43e-97	1	0
Angiosperms	Magnoliophyta	Magnoliopsida	Asteridae	Asterales	Asteraceae	Acamptopappus	shockleyi		ITS2F/ITS4	312	Uncultured fungus	GenBank_Mega	ITS	290	0.9744	1.28e-148	10	0
Angiosperms	Magnoliophyta	Magnoliopsida	Rosidae	Sapindales	Sapindaceae	Acer	palmatum		matK-KIM1R-F	488	Acer palmatum	GenBank_Mega	matK	488	1	0	10	6
Angiosperms	Magnoliophyta	Magnoliopsida	Rosidae	Sapindales	Sapindaceae	Acer	palmatum	dicots	matK-KIM1R-F	488	Acer palmatum	BOLD	matK	488	1	0	10	1
Angiosperms	Magnoliophyta	Magnoliopsida	Rosidae	Sapindales	Sapindaceae	Acer	palmatum		rbcLaF/rbcLaR	475	Acer palmatum	GenBank_Mega	rbcL	475	1	0	10	2
Angiosperms	Magnoliophyta	Magnoliopsida	Rosidae	Sapindales	Sapindaceae	Acer	palmatum	dicots	rbcLaF/rbcLaR	475	Acer palmatum	BOLD	rbcL	475	1	0	10	5
Angiosperms	Magnoliophyta	Magnoliopsida	Rosidae	Sapindales	Sapindaceae	Acer	palmatum		trnHf05/psbA3F	391	Acer palmatum	GenBank_Mega	trnH/psbA	388	0.9974	0	3	3
Angiosperms	Magnoliophyta	Magnoliopsida	Rosidae	Sapindales	Sapindaceae	Acer	palmatum		ITS2F/ITS4	329	Acer palmatum	GenBank_Mega	ITS	329	1	2.83e-170	1	1
Angiosperms	Magnoliophyta	Magnoliopsida	Rosidae	Sapindales	Sapindaceae	Acer	rubrum	dicots		732	Acer rubrum	GenBank_Mega	matK	732	1	0	2	2
Angiosperms	Magnoliophyta	Magnoliopsida	Rosidae	Sapindales	Sapindaceae	Acer	rubrum	dicots		732	Acer rubrum	BOLD	matK	732	1	0	3	3
Angiosperms	Magnoliophyta	Magnoliopsida	Rosidae	Sapindales	Sapindaceae	Acer	rubrum	dicots		553	Acer rubrum	GenBank_Mega	rbcL	553	1	0	5	4
Angiosperms	Magnoliophyta	Magnoliopsida	Rosidae	Sapindales	Sapindaceae	Acer	rubrum	dicots		553	Acer rubrum	BOLD	rbcL	553	1	0	10	1
Angiosperms	Magnoliophyta	Magnoliopsida	Caryophyllidae	Caryophyllales	Caryophyllaceae	Agrostemma	githago		matK390F/matK1326R	393	Agrostemma githago	GenBank_Mega	matK	393	1	0	6	6
Angiosperms	Magnoliophyta	Magnoliopsida	Caryophyllidae	Caryophyllales	Caryophyllaceae	Agrostemma	githago	dicots	matK390F/matK1326R	393	Agrostemma githago	BOLD	matK	393	1	2.35628e-171	5	5
Angiosperms	Magnoliophyta	Magnoliopsida	Caryophyllidae	Caryophyllales	Caryophyllaceae	Agrostemma	githago		rbcLaF/rbcLaR	465	Agrostemma githago	GenBank_Mega	rbcL	465	1	0	3	3
Angiosperms	Magnoliophyta	Magnoliopsida	Caryophyllidae	Caryophyllales	Caryophyllaceae	Agrostemma	githago	dicots	rbcLaF/rbcLaR	465	Agrostemma githago	BOLD	rbcL	465	1	0	8	8
Angiosperms	Magnoliophyta	Magnoliopsida	Hamamelididae	Fagales	Betulaceae	Alnus	rubra		rbcLaF/rbcLaR	464	Alnus rubra	GenBank_Mega	rbcL	464	1	0	10	2
Angiosperms	Magnoliophyta	Magnoliopsida	Hamamelididae	Fagales	Betulaceae	Alnus	rubra	dicots	rbcLaF/rbcLaR	464	Alnus rubra	BOLD	rbcL	464	1	0	10	1
Angiosperms	Magnoliophyta	Magnoliopsida	Hamamelididae	Fagales	Betulaceae	Alnus	rubra		trnHf05/psbA3F	428	Alnus incana	GenBank_Mega	trnH/psbA	402	0.98131	0	1	0
Angiosperms	Magnoliophyta	Magnoliopsida	Hamamelididae	Fagales	Betulaceae	Alnus	rubra		matK390F/matK1326R	494	Alnus rubra	GenBank_Mega	matK	494	1	0	10	2
Angiosperms	Magnoliophyta	Magnoliopsida	Hamamelididae	Fagales	Betulaceae	Alnus	rubra		matK390F/matK1326R	494	Alnus rubra	BOLD	matK	494	1	0	10	6
Angiosperms	Magnoliophyta	Magnoliopsida	Hamamelididae	Fagales	Betulaceae	Alnus	rubra		ITS2F/ITS4	329	Alnus hirsuta	GenBank_Mega	ITS	329	1	2.83e-170	10	0
Angiosperms	Magnoliophyta	Magnoliopsida	Asteridae	Asterales	Asteraceae	Artemisia	cina		matK-KIM1R-F/matK-KIM3F-R	479	Artemisia gmelinii	GenBank_Mega	matK	476	0.99791	0	10	0
Angiosperms	Magnoliophyta	Magnoliopsida	Asteridae	Asterales	Asteraceae	Artemisia	cina	dicots	matK-KIM1R-F/matK-KIM3F-R	479	Artemisia campestris	BOLD	matK	479	1	0	2	0
Angiosperms	Magnoliophyta	Magnoliopsida	Asteridae	Asterales	Asteraceae	Artemisia	cina		rbcLaF/rbcLaR	485	Artemisia annua	GenBank_Mega	rbcL	485	1	0	10	0
Angiosperms	Magnoliophyta	Magnoliopsida	Asteridae	Asterales	Asteraceae	Artemisia	cina		rbcLaF/rbcLaR	485	Artemisia absinthium	BOLD	rbcL	485	1	0	10	0
Angiosperms	Magnoliophyta	Magnoliopsida	Asteridae	Solanales	Solanaceae	Atropa	belladonna		matK-KIM1R-F/matK-KIM3F-R	408	Atropa belladonna	GenBank_Mega	matK	406	0.99755	0	8	8
Angiosperms	Magnoliophyta	Magnoliopsida	Asteridae	Solanales	Solanaceae	Atropa	belladonna	monocots	matK-KIM1R-F/matK-KIM3F-R	408	Atropa belladonna	BOLD	matK	407	0.9975	8.82526e-178	10	10
Angiosperms	Magnoliophyta	Magnoliopsida	Asteridae	Solanales	Solanaceae	Atropa	belladonna		rbcLaF/rbcLaR	465	Atropa belladonna	GenBank_Mega	rbcL	465	1	0	10	6
Angiosperms	Magnoliophyta	Magnoliopsida	Asteridae	Solanales	Solanaceae	Atropa	belladonna	dicots	rbcLaF/rbcLaR	465	Atropa belladonna	BOLD	rbcL	465	1	0	10	6
Angiosperms	Magnoliophyta	Magnoliopsida	Asteridae	Solanales	Solanaceae	Atropa	belladonna		trnHf05	127	Atropa belladonna	GenBank_Mega	trnH/psbA	127	1	1.78e-58	5	5
Angiosperms	Magnoliophyta	Magnoliopsida	Asteridae	Solanales	Solanaceae	Atropa	belladonna		ITS2F/ITS4	327	Atropa belladonna	GenBank_Mega	ITS	327	1	3.66e-169	3	3
Angiosperms	Magnoliophyta	Magnoliopsida	Hamamelididae	Fagales	Betulaceae	Betula	populifolia		rbcLaF/rbcLaR	453	Betula populifolia	GenBank_mega	rbcL	837	100	0	10	1
Angiosperms	Magnoliophyta	Magnoliopsida	Hamamelididae	Fagales	Betulaceae	Betula	populifolia		rbcLaF/rbcLaR	453	Betula sp.	BOLD	rbcL	453	100	0	10	0
Angiosperms	Magnoliophyta	Magnoliopsida	Hamamelididae	Fagales	Betulaceae	Betula	populifolia		matK-KIM1R-F/matK-KIM3F-R	452	Betula populifolia	GenBank_Mega	matK	450	0.99779	0	10	1
Angiosperms	Magnoliophyta	Magnoliopsida	Hamamelididae	Fagales	Betulaceae	Betula	populifolia		matK-KIM1R-F/matK-KIM3F-R	452	Betula populifolia	BOLD	matK	451	0.9978	0	10	1
Angiosperms	Magnoliophyta	Magnoliopsida	Hamamelididae	Fagales	Juglandaceae	Carya	cordiformis	dicots		553	Carya glabra	GenBank_Mega	rbcL	553	1	0	10	0
Angiosperms	Magnoliophyta	Magnoliopsida	Hamamelididae	Fagales	Juglandaceae	Carya	cordiformis	dicots		553	Carya cordiformis	BOLD	rbcL	553	1	0	10	1
Angiosperms	Magnoliophyta	Magnoliopsida	Hamamelididae	Fagales	Juglandaceae	Carya	cordiformis	dicots		747	Carya cordiformis	GenBank_Mega	matK	747	1	0	4	3
Angiosperms	Magnoliophyta	Magnoliopsida	Hamamelididae	Fagales	Juglandaceae	Carya	cordiformis	dicots		747	Carya cordiformis	BOLD	matK	747	1	0	4	3
Angiosperms	Magnoliophyta	Magnoliopsida	Asteridae	Gentianales	Apocynaceae	Cerbera	odollam		matK-KIM1R-F/matK-KIM3F-R	486	Schefflera heptaphylla	GenBank_Mega	matK	486	1	0	4	0
Angiosperms	Magnoliophyta	Magnoliopsida	Asteridae	Gentianales	Apocynaceae	Cerbera	odollam	dicots	matK-KIM1R-F/matK-KIM3F-R	486	Schefflera actinophylla	BOLD	matK	486	1	0	5	0
Angiosperms	Magnoliophyta	Magnoliopsida	Asteridae	Gentianales	Apocynaceae	Cerbera	odollam		rbcLaF/rbcLaR	467	Heteropanax fragrans	GenBank_Mega	rbcL	467	1	0	10	0
Angiosperms	Magnoliophyta	Magnoliopsida	Asteridae	Gentianales	Apocynaceae	Cerbera	odollam	dicots	rbcLaF/rbcLaR	467	Schefflera heptaphylla	BOLD	rbcL	467	1	0	10	0
Angiosperms	Magnoliophyta	Magnoliopsida	Asteridae	Gentianales	Apocynaceae	Cerbera	odollam		trnHf05/psbA3F	342	Schefflera heptaphylla	GenBank_Mega	trnH/psbA	342	1	1.75e-177	3	0
Angiosperms	Magnoliophyta	Magnoliopsida	Asteridae	Gentianales	Apocynaceae	Cerbera	odollam		ITS2F/ITS4	322	Schefflera arboricola	GenBank_Mega	ITS	317	1	1.3e-163	1	0
Angiosperms	Magnoliophyta	Magnoliopsida	Rosidae	Fabales	Fabaceae	Cercis	canadensis		matK-KIM1R-F/matK-KIM3F-R	476	Conium maculatum	GenBank_Mega	matK	473	0.9979	0	4	0
Angiosperms	Magnoliophyta	Magnoliopsida	Rosidae	Fabales	Fabaceae	Cercis	canadensis	dicots	matK-KIM1R-F/matK-KIM3F-R	476	Conium maculatum	BOLD	matK	476	1	0	2	0
Angiosperms	Magnoliophyta	Magnoliopsida	Rosidae	Fabales	Fabaceae	Cercis	canadensis		rbcLaF/rbcLaR	447	Cercis canadensis	GenBank_Mega	rbcL	381	0.92617	0	9	3
Angiosperms	Magnoliophyta	Magnoliopsida	Rosidae	Fabales	Fabaceae	Cercis	canadensis	dicots	rbcLaF/rbcLaR	447	Cercis canadensis	BOLD	rbcL	414	0.9262	0	6	1
Angiosperms	Magnoliophyta	Magnoliopsida	Rosidae	Fabales	Fabaceae	Cercis	canadensis		trnHf05/psbA3F	210	Cercis canadensis	GenBank_Mega	trnH/psbA	210	1	2.41e-104	1	1
Angiosperms	Magnoliophyta	Magnoliopsida	Rosidae	Fabales	Fabaceae	Cercis	canadensis		ITS2F/ITS4	313	Cercis canadensis	GenBank_Mega	ITS	313	1	2.11e-161	7	2
Angiosperms	Magnoliophyta	Liliopsida	Arecidae	Arecales	Arecaceae	Cocos	nucifera		matK-KIM1R-F/matK-KIM3F-R	490	Cocos nucifera	GenBank_Mega	matK	490	1	0	10	7
Angiosperms	Magnoliophyta	Liliopsida	Arecidae	Arecales	Arecaceae	Cocos	nucifera	monocots	matK-KIM1R-F/matK-KIM3F-R	490	Cocos nucifera	BOLD	matK	490	1	0	10	7
Angiosperms	Magnoliophyta	Liliopsida	Arecidae	Arecales	Arecaceae	Cocos	nucifera		rbcLaF/rbcLaR	468	Syagrus sp.	GenBank_Mega	rbcL	468	1	0	10	0
Angiosperms	Magnoliophyta	Liliopsida	Arecidae	Arecales	Arecaceae	Cocos	nucifera	monocots	rbcLaF/rbcLaR	468	Cocos nucifera	BOLD	rbcL	468	1	0	10	7
Angiosperms	Magnoliophyta	Magnoliopsida	Rosidae	Apiales	Apiaceae	Conium	maculatum		matK-KIM1R-F/matK-KIM3F-R	456	Conium maculatum	GenBank_Mega	matK	453	0.99781	0	4	3
Angiosperms	Magnoliophyta	Magnoliopsida	Rosidae	Apiales	Apiaceae	Conium	maculatum	dicots	matK-KIM1R-F/matK-KIM3F-R	456	Conium maculatum	BOLD	matK	456	1	0	2	2
Angiosperms	Magnoliophyta	Magnoliopsida	Rosidae	Apiales	Apiaceae	Conium	maculatum		rbcLaF/rbcLaR	470	Conium maculatum	GenBank_Mega	rbcL	470	1	0	5	4
Angiosperms	Magnoliophyta	Magnoliopsida	Rosidae	Apiales	Apiaceae	Conium	maculatum	dicots	rbcLaF/rbcLaR	470	Conium maculatum	BOLD	rbcL	470	1	0	9	8
Angiosperms	Magnoliophyta	Magnoliopsida	Rosidae	Apiales	Apiaceae	Conium	maculatum		trnHf05/psbA3F	252	Conium maculatum	GenBank_Mega	trnH/psbA	240	0.98419	6.27e-121	1	1
Angiosperms	Magnoliophyta	Magnoliopsida	Rosidae	Apiales	Apiaceae	Conium	maculatum		ITS2F	309	Conium maculatum	GenBank_Mega	ITS	307	0.99676	4.5e-158	3	2
Angiosperms	Magnoliophyta	Magnoliopsida	Rosidae	Cornales	Cornaceae	Cornus	florida	dicots		553	Cornus florida	GenBank_Mega	rbcL	553	1	0	4	3
Angiosperms	Magnoliophyta	Magnoliopsida	Rosidae	Cornales	Cornaceae	Cornus	florida	dicots		553	Cornus florida	BOLD	rbcL	553	1	0	1	1
Angiosperms	Magnoliophyta	Magnoliopsida	Rosidae	Cornales	Cornaceae	Cornus	florida	dicots		741	Cornus florida	GenBank_Mega	matK	741	1	0	3	3
Angiosperms	Magnoliophyta	Magnoliopsida	Rosidae	Cornales	Cornaceae	Cornus	florida	dicots		741	Cornus florida	BOLD	matK	741	1	0	2	2
Angiosperms	Magnoliophyta	Magnoliopsida	Asteridae	Lamiales	Plantaginaceae	Digitalis	grandiflora		matK-KIM3F-R	501	Digitalis lanata	GenBank_Mega	matK	498	0.998	0	1	0
Angiosperms	Magnoliophyta	Magnoliopsida	Asteridae	Lamiales	Plantaginaceae	Digitalis	grandiflora	dicots	matK-KIM3F-R	501	Digitalis	BOLD	matK	501	1	0	3	0
Angiosperms	Magnoliophyta	Magnoliopsida	Asteridae	Lamiales	Plantaginaceae	Digitalis	grandiflora		rbcLaF/rbcLaR	465	Digitalis purpurea	GenBank_Mega	rbcL	465	1	0	2	0
Angiosperms	Magnoliophyta	Magnoliopsida	Asteridae	Lamiales	Plantaginaceae	Digitalis	grandiflora	dicots	rbcLaF/rbcLaR	465	Digitalis lutea	BOLD	rbcL	465	1	0	3	0
Angiosperms	Magnoliophyta	Magnoliopsida	Asteridae	Lamiales	Plantaginaceae	Digitalis	grandiflora		trnHf05/psbA3F	353	Digitalis lutea	GenBank_Mega	trnH/psbA	345	0.9943	3.9e-179	1	0
Angiosperms	Magnoliophyta	Magnoliopsida	Asteridae	Lamiales	Plantaginaceae	Digitalis	grandiflora		ITS2F/ITS4	299	Digitalis lutea	GenBank_Mega	ITS	297	0.9966	1.57e-152	3	0
Angiosperms	Magnoliophyta	Magnoliopsida	Asteridae	Lamiales	Plantaginaceae	Digitalis	lanata		matK-KIM1R-F/matK-KIM3F-R	463	Digitalis lanata	GenBank_Mega	matK	463	1	0	1	1
Angiosperms	Magnoliophyta	Magnoliopsida	Asteridae	Lamiales	Plantaginaceae	Digitalis	lanata	dicots	matK-KIM1R-F/matK-KIM3F-R	463	Digitalis lanata	BOLD	matK	460	0.9978	0	2	2
Angiosperms	Magnoliophyta	Magnoliopsida	Asteridae	Lamiales	Plantaginaceae	Digitalis	lanata		rbcLaF/rbcLaR	478	Digitalis lanata	GenBank_Mega	rbcL	478	1	0	4	4
Angiosperms	Magnoliophyta	Magnoliopsida	Asteridae	Lamiales	Plantaginaceae	Digitalis	lanata	dicots	rbcLaF/rbcLaR	478	Digitalis lanata	BOLD	rbcL	478	1	0	3	3
Angiosperms	Magnoliophyta	Magnoliopsida	Asteridae	Lamiales	Plantaginaceae	Digitalis	purpurea		matK-KIM1R-F/matK-KIM3F-R	449	Digitalis purpurea	GenBank_Mega	matK	449	1	0	9	6
Angiosperms	Magnoliophyta	Magnoliopsida	Asteridae	Lamiales	Plantaginaceae	Digitalis	purpurea	dicots	matK-KIM1R-F/matK-KIM3F-R	449	Digitalis purpurea	BOLD	matK	449	1	0	10	10
Angiosperms	Magnoliophyta	Magnoliopsida	Asteridae	Lamiales	Plantaginaceae	Digitalis	purpurea		rbcLaF/rbcLaR	419	Digitalis purpurea	GenBank_Mega	rbcL	419	1	0	9	8
Angiosperms	Magnoliophyta	Magnoliopsida	Asteridae	Lamiales	Plantaginaceae	Digitalis	purpurea	dicots	rbcLaF/rbcLaR	419	Digitalis purpurea	BOLD	rbcL	419	1	0	10	9
Angiosperms	Magnoliophyta	Magnoliopsida	Asteridae	Lamiales	Plantaginaceae	Digitalis	purpurea		trnHf05/psbA3F	349	Digitalis lutea	GenBank_Mega	trnH/psbA	256	0.91036	1.15e-129	1	0
Angiosperms	Magnoliophyta	Magnoliopsida	Asteridae	Lamiales	Plantaginaceae	Digitalis	purpurea		ITS2F/ITS4	304	Digitalis purpurea	GenBank_Mega	ITS	304	1	2.06e-156	8	6
Angiosperms	Magnoliophyta	Liliopsida	Commelinidae	Poales	Poaceae	Erianthus	brevibarbe		matK390F/matK1326R	428	Saccharum giganteum	GenBank_Mega	matK	428	1	0	1	0
Angiosperms	Magnoliophyta	Liliopsida	Commelinidae	Poales	Poaceae	Erianthus	brevibarbe	monocots	matK390F/matK1326R	428	Saccharum sp	BOLD	matK	426	0.9977	0	9	0
Angiosperms	Magnoliophyta	Liliopsida	Commelinidae	Poales	Poaceae	Erianthus	brevibarbe		trnHf05/psbA3F	455	Saccharum hybrid	GenBank_Mega	trnH/psbA	450	0.9956	0	10	0
Angiosperms	Magnoliophyta	Liliopsida	Commelinidae	Poales	Poaceae	Erianthus	brevibarbe		rbcLaF/rbcLaR	447	Saccharum hybrid	GenBank_Mega	rbcL	447	1	0	10	0
Angiosperms	Magnoliophyta	Liliopsida	Commelinidae	Poales	Poaceae	Erianthus	brevibarbe		rbcLaF/rbcLaR	447	Saccharum officinarum	BOLD	rbcL	447	1	0	10	0
Angiosperms	Magnoliophyta	Liliopsida	Commelinidae	Poales	Poaceae	Erianthus	brevibarbe		ITS2F/ITS4	310	Saccharum spontaneum	GenBank_Mega	ITS	292	0.9806	9.85e-150	2	0
Angiosperms	Magnoliophyta	Magnoliopsida	Rosidae	Fabales	Fabaceae	Erythrophleum	suaveolens		matK-KIM1R-F/matK-KIM3F-R	440	Erythrophleum suaveolens	GenBank_Mega	matK	440	1	0	2	1
Angiosperms	Magnoliophyta	Magnoliopsida	Rosidae	Fabales	Fabaceae	Erythrophleum	suaveolens	dicots	matK-KIM1R-F/matK-KIM3F-R	440	Erythrophleum suaveolens	BOLD	matK	440	1	0	2	1
Angiosperms	Magnoliophyta	Magnoliopsida	Rosidae	Fabales	Fabaceae	Erythrophleum	suaveolens		rbcLaF/rbcLaR	206	Styphnolobium japonicum	GenBank_Mega	rbcL	206	1	3.94e-102	10	0
Angiosperms	Magnoliophyta	Magnoliopsida	Rosidae	Fabales	Fabaceae	Erythrophleum	suaveolens	dicots	rbcLaF/rbcLaR	206	Erythrophleum ivorense	BOLD	rbcL	206	1	1.33971e-85	10	0
Angiosperms	Magnoliophyta	Magnoliopsida	Rosidae	Fabales	Fabaceae	Erythrophleum	suaveolens		trnHf05/psbA3F	414	Erythrophleum ivorense	GenBank_Mega	trnH/psbA	405	0.99275	0	3	0
Angiosperms	Magnoliophyta	Magnoliopsida	Rosidae	Fabales	Fabaceae	Erythrophleum	suaveolens		ITS2F/ITS4	296	Pentagonia macrophylla	GenBank_Mega	ITS	59	0.9558	3.13e-20	2	0
Angiosperms	Magnoliophyta	Magnoliopsida	Rosidae	Cornales	Hydrangeaceae	Hydrangea	quercifolia		matK-KIM1R-F/matK-KIM3F-R	410	Hydrangea quercifolia	GenBank_Mega	matK	410	1	0	1	1
Angiosperms	Magnoliophyta	Magnoliopsida	Rosidae	Cornales	Hydrangeaceae	Hydrangea	quercifolia	dicots	matK-KIM1R-F/matK-KIM3F-R	410	Hydrangea quercifolia	BOLD	matK	410	1	3.69038e-179	1	1
Angiosperms	Magnoliophyta	Magnoliopsida	Rosidae	Cornales	Hydrangeaceae	Hydrangea	quercifolia		rbcLaF/rbcLaR	465	Hydrangea quercifolia	GenBank_Mega	rbcL	465	1	0	1	1
Angiosperms	Magnoliophyta	Magnoliopsida	Rosidae	Cornales	Hydrangeaceae	Hydrangea	quercifolia	dicots	rbcLaF/rbcLaR	465	Hydrangea quercifolia	BOLD	rbcL	465	1	0	1	1
Angiosperms	Magnoliophyta	Magnoliopsida	Rosidae	Cornales	Hydrangeaceae	Hydrangea	quercifolia		trnHf05/psbA3F	339	Hydrangea quercifolia	GenBank_Mega	trnH/psbA	339	1	8.08e-176	3	3
Angiosperms	Magnoliophyta	Magnoliopsida	Rosidae	Cornales	Hydrangeaceae	Hydrangea	quercifolia		ITS2F/ITS4	287	Hydrangea quercifolia	GenBank_Mega	ITS	283	0.993	9.1e-145	1	1
Angiosperms	Magnoliophyta	Magnoliopsida	Rosidae	Aquifoliales	Aquifoliaceae	Ilex	opaca	dicots		429	Ilex opaca	GenBank_Mega	rbcL	429	1	0	1	1
Angiosperms	Magnoliophyta	Magnoliopsida	Rosidae	Aquifoliales	Aquifoliaceae	Ilex	opaca			429	no match	BOLD	rbcL	N/A	N/A	N/A	N/A	N/A
Angiosperms	Magnoliophyta	Magnoliopsida	Rosidae	Aquifoliales	Aquifoliaceae	Ilex	opaca	dicots		757	Ilex opaca	GenBank_Mega	matK	757	1	0	1	1
Angiosperms	Magnoliophyta	Magnoliopsida	Rosidae	Aquifoliales	Aquifoliaceae	Ilex	opaca	dicots		757	Ilex opaca	BOLD	matK	757	1	0	1	1
Angiosperms	Magnoliophyta	Magnoliopsida	Hamamelididae	Fagales	Juglandaceae	Juglans	nigra		matK-KIM1R-F/matK-KIM3F-R	458	Juglans nigra	GenBank_Mega	matK	458	1	0	2	2
Angiosperms	Magnoliophyta	Magnoliopsida	Hamamelididae	Fagales	Juglandaceae	Juglans	nigra	dicots	matK-KIM1R-F/matK-KIM3F-R	458	Juglans nigra	BOLD	matK	458	1	0	1	1
Angiosperms	Magnoliophyta	Magnoliopsida	Hamamelididae	Fagales	Juglandaceae	Juglans	nigra		rbcLaF/rbcLaR	454	Juglans nigra	GenBank_Mega	rbcL	454	1	0	10	1
Angiosperms	Magnoliophyta	Magnoliopsida	Hamamelididae	Fagales	Juglandaceae	Juglans	nigra	dicots	rbcLaF/rbcLaR	454	Juglans nigra	BOLD	rbcL	454	1	0	10	1
Angiosperms	Magnoliophyta	Magnoliopsida	Hamamelididae	Fagales	Juglandaceae	Juglans	nigra		trnHf05/psbA3F	179	Juglans nigra	GenBank_Mega	trnH/psbA	179	1	3.4e-87	4	2
Angiosperms	Magnoliophyta	Magnoliopsida	Hamamelididae	Fagales	Juglandaceae	Juglans	nigra		ITS2F/ITS4	286	Juglans nigra	GenBank_Mega	ITS	286	1	1.95e-146	5	3
Angiosperms	Magnoliophyta	Magnoliopsida	Rosidae	Myrtales	Lythraceae	Lagerstroemia	indica		matK-xf/matKMALPR1	426	Lagerstroemia indica	GenBank_Mega	matK	426	1	0	5	4
Angiosperms	Magnoliophyta	Magnoliopsida	Rosidae	Myrtales	Lythraceae	Lagerstroemia	indica	dicots	matK-xf/matKMALPR1	426	Lagerstroemia indica	BOLD	matK	426	1	0	2	2
Angiosperms	Magnoliophyta	Magnoliopsida	Rosidae	Myrtales	Lythraceae	Lagerstroemia	indica		rbcLaF/rbcLaR	465	Lagerstroemia indica	GenBank_Mega	rbcL	465	1	0	5	3
Angiosperms	Magnoliophyta	Magnoliopsida	Rosidae	Myrtales	Lythraceae	Lagerstroemia	indica	dicots	rbcLaF/rbcLaR	465	Lagerstroemia indica	BOLD	rbcL	465	1	0	5	4
Angiosperms	Magnoliophyta	Magnoliopsida	Magnoliidae	Magnoliales	Magnoliaceae	Liriodendron	tulipifera	dicots		742	Liriodendron tulipifera	GenBank_Mega	matK	742	1	0	7	5
Angiosperms	Magnoliophyta	Magnoliopsida	Magnoliidae	Magnoliales	Magnoliaceae	Liriodendron	tulipifera	dicots		742	Liriodendron tulipifera	BOLD	matK	742	1	0	9	8
Angiosperms	Magnoliophyta	Magnoliopsida	Magnoliidae	Magnoliales	Magnoliaceae	Liriodendron	tulipifera	dicots		553	Liriodendron tulipifera	GenBank_Mega	rbcL	553	1	0	10	8
Angiosperms	Magnoliophyta	Magnoliopsida	Magnoliidae	Magnoliales	Magnoliaceae	Liriodendron	tulipifera	dicots		553	Liriodendron tulipifera	BOLD	rbcL	553	1	0	4	4
Angiosperms	Magnoliophyta	Magnoliopsida	Rosidae	Myrtales	Lythraceae	Lythrum	salicaria		matK-KIM1R-F/matK-KIM3F-R	493	Lythrum salicaria	GenBank_Mega	matK	493	1	0	6	4
Angiosperms	Magnoliophyta	Magnoliopsida	Rosidae	Myrtales	Lythraceae	Lythrum	salicaria	dicots	matK-KIM1R-F/matK-KIM3F-R	493	Lythrum salicaria	BOLD	matK	493	1	0	10	9
Angiosperms	Magnoliophyta	Magnoliopsida	Rosidae	Myrtales	Lythraceae	Lythrum	salicaria		rbcLaF/rbcLaR	468	Lythrum salicaria	GenBank_Mega	rbcL	468	1	0	9	3
Angiosperms	Magnoliophyta	Magnoliopsida	Rosidae	Myrtales	Lythraceae	Lythrum	salicaria	dicots	rbcLaF/rbcLaR	468	Lythrum salicaria	BOLD	rbcL	468	1	0	10	6
Angiosperms	Magnoliophyta	Magnoliopsida	Rosidae	Myrtales	Lythraceae	Lythrum	salicaria		trnHf05/psbA3F	300	Lythrum salicaria	GenBank_Mega	trnH/psbA	293	0.99333	2.64e-150	3	3
Angiosperms	Magnoliophyta	Magnoliopsida	Rosidae	Myrtales	Lythraceae	Lythrum	salicaria		ITS2F/ITS4	316	Lythrum salicaria	GenBank_Mega	ITS	316	1	4.58e-163	10	4
Angiosperms	Magnoliophyta	Magnoliopsida	Magnoliidae	Magnoliales	Magnoliaceae	Magnolia	virginiana		matK-KIM1R-F/matK-KIM3F-R	449	Magnolia virginiana	GenBank_Mega	matK	449	1	0	6	6
Angiosperms	Magnoliophyta	Magnoliopsida	Magnoliidae	Magnoliales	Magnoliaceae	Magnolia	virginiana	dicots	matK-KIM1R-F/matK-KIM3F-R	449	Magnolia virginiana	BOLD	matK	449	1	0	3	3
Angiosperms	Magnoliophyta	Magnoliopsida	Magnoliidae	Magnoliales	Magnoliaceae	Magnolia	virginiana		rbcLaF/rbcLaR	479	Magnolia virginiana	GenBank_Mega	rbcL	479	1	0	10	1
Angiosperms	Magnoliophyta	Magnoliopsida	Magnoliidae	Magnoliales	Magnoliaceae	Magnolia	virginiana	dicots	rbcLaF/rbcLaR	479	Magnolia virginiana	BOLD	rbcL	479	1	0	10	2
Angiosperms	Magnoliophyta	Magnoliopsida	Magnoliidae	Magnoliales	Magnoliaceae	Magnolia	virginiana		trnHf05/psbA3F	373	Magnolia virginiana	GenBank_Mega	trnH/psbA	373	1	0	10	4
Angiosperms	Magnoliophyta	Magnoliopsida	Magnoliidae	Magnoliales	Magnoliaceae	Magnolia	virginiana		ITS2F/ITS4	297	Uncultured fungus	GenBank_Mega	ITS	295	0.9966	2.02e-151	3	0
Angiosperms	Magnoliophyta	Magnoliopsida	Asteridae	Gentianales	Apocynaceae	Nerium	oleander		matK-KIM1R-F/matK-KIM3F-R	506	Nerium oleander	GenBank_Mega	matK	506	1	0	10	9
Angiosperms	Magnoliophyta	Magnoliopsida	Asteridae	Gentianales	Apocynaceae	Nerium	oleander	dicots	matK-KIM1R-F/matK-KIM3F-R	506	Nerium oleander	BOLD	matK	506	1	0	10	7
Angiosperms	Magnoliophyta	Magnoliopsida	Asteridae	Gentianales	Apocynaceae	Nerium	oleander		rbcLaF/rbcLaR	476	Nerium oleander	GenBank_Mega	rbcL	476	1	0	8	8
Angiosperms	Magnoliophyta	Magnoliopsida	Asteridae	Gentianales	Apocynaceae	Nerium	oleander	dicots	rbcLaF/rbcLaR	476	Nerium oleander	BOLD	rbcL	476	1	0	10	6
Angiosperms	Magnoliophyta	Liliopsida	Commelinidae	Poales	Poaceae	Phragmites	australis	monocots		594	Phragmites australis	GenBank_Mega	matK	594	1	0	10	8
Angiosperms	Magnoliophyta	Liliopsida	Commelinidae	Poales	Poaceae	Phragmites	australis	monocots		594	Phragmites australis	BOLD	matK	594	1	0	10	8
Angiosperms	Magnoliophyta	Liliopsida	Commelinidae	Poales	Poaceae	Phragmites	australis	monocots		553	Phragmites australis	GenBank_Mega	rbcL	553	1	0	10	9
Angiosperms	Magnoliophyta	Liliopsida	Commelinidae	Poales	Poaceae	Phragmites	australis	monocots		553	Phragmites australis	BOLD	rbcL	553	1	0	3	3
Angiosperms	Magnoliophyta	Magnoliopsida	Hamamelididae	Proteales	Plantanaceae	Platanus	occidentalis		matK-KIM1R-F/matK-KIM3F-R	477	Platanus occidentalis	GenBank_Mega	matK	477	1	0	10	6
Angiosperms	Magnoliophyta	Magnoliopsida	Hamamelididae	Proteales	Plantanaceae	Platanus	occidentalis	dicots	matK-KIM1R-F/matK-KIM3F-R	477	Platanus occidentalis	BOLD	matK	477	1	0	10	7
Angiosperms	Magnoliophyta	Magnoliopsida	Hamamelididae	Proteales	Plantanaceae	Platanus	occidentalis		psbA3F	294	Platanus occidentalis	GenBank_Mega	trnH/psbA	294	1	7.17e-151	2	2
Angiosperms	Magnoliophyta	Magnoliopsida	Hamamelididae	Proteales	Plantanaceae	Platanus	occidentalis		rbcLaF/rbcLaR	451	Platanus occidentalis	GenBank_Mega	rbcL	447	0.99557	0	6	4
Angiosperms	Magnoliophyta	Magnoliopsida	Hamamelididae	Proteales	Plantanaceae	Platanus	occidentalis		rbcLaF/rbcLaR	451	Platanus occidentalis	BOLD	rbcL	449	0.9956	0	10	7
Angiosperms	Magnoliophyta	Magnoliopsida	Hamamelididae	Proteales	Plantanaceae	Platanus	occidentalis		ITS2F/ITS4	327	Platanus occidentalis	GenBank_Mega	ITS	325	0.9969	4.73e-168	10	5
Angiosperms	Magnoliophyta	Magnoliopsida	Dilleniidae	Malpighiales	Salicaceae	Populus	balsamifera	dicots		773	Populus balsamifera	GenBank_Mega	matK	773	1	0	1	1
Angiosperms	Magnoliophyta	Magnoliopsida	Dilleniidae	Malpighiales	Salicaceae	Populus	balsamifera	dicots		773	Populus balsamifera	BOLD	matK	773	1	0	1	1
Angiosperms	Magnoliophyta	Magnoliopsida	Dilleniidae	Malpighiales	Salicaceae	Populus	balsamifera	dicots		524	Populus balsamifera	GenBank_Mega	rbcL	524	1	0	4	4
Angiosperms	Magnoliophyta	Magnoliopsida	Dilleniidae	Malpighiales	Salicaceae	Populus	balsamifera	dicots		524	Populus balsamifera	BOLD	rbcL	524	1	0	8	8
Angiosperms	Magnoliophyta	Magnoliopsida	Dilleniidae	Malpighiales	Salicaceae	Populus	deltoides		matK390F/matK1326R	423	Populus pruinosa	GenBank_Mega	matK	423	1	0	10	0
Angiosperms	Magnoliophyta	Magnoliopsida	Dilleniidae	Malpighiales	Salicaceae	Populus	deltoides	dicots	matK390F/matK1326R	423	Populus deltoides	BOLD	matK	423	1	0	10	1
Angiosperms	Magnoliophyta	Magnoliopsida	Dilleniidae	Malpighiales	Salicaceae	Populus	deltoides		rbcLaF/rbcLaR	465	Populus deltoides	GenBank_Mega	rbcL	465	1	0	8	3
Angiosperms	Magnoliophyta	Magnoliopsida	Dilleniidae	Malpighiales	Salicaceae	Populus	deltoides	dicots	rbcLaF/rbcLaR	465	Populus deltoides	BOLD	rbcL	465	1	0	10	4
Angiosperms	Magnoliophyta	Magnoliopsida	Rosidae	Rosales	Rosaceae	Prunus	serotina	dicots		524	Prunus serotina	GenBank_Mega	rbcL	524	1	0	1	1
Angiosperms	Magnoliophyta	Magnoliopsida	Rosidae	Rosales	Rosaceae	Prunus	serotina	dicots		524	Prunus serotina	BOLD	rbcL	524	1	0	1	1
Angiosperms	Magnoliophyta	Magnoliopsida	Rosidae	Rosales	Rosaceae	Prunus	serotina			670	Prunus serotina	GenBank_Mega	matK	670	1	0	1	1
Angiosperms	Magnoliophyta	Magnoliopsida	Rosidae	Rosales	Rosaceae	Prunus	serotina	dicots		670	Prunus serotina	BOLD	matK	670	1	0	1	1
Angiosperms	Magnoliophyta	Magnoliopsida	Hamamelididae	Fagales	Fagaceae	Quercus	michauxii		matK-KIM1R-F/matK-KIM3F-R	491	Quercus michauxii	GenBank_Mega	matK	491	1	0	10	1
Angiosperms	Magnoliophyta	Magnoliopsida	Hamamelididae	Fagales	Fagaceae	Quercus	michauxii	dicots	matK-KIM1R-F/matK-KIM3F-R	491	Quercus macrocarpa	BOLD	matK	491	1	0	10	0
Angiosperms	Magnoliophyta	Magnoliopsida	Hamamelididae	Fagales	Fagaceae	Quercus	michauxii		rbcLaF/rbcLaR	467	Quercus michauxii	GenBank_Mega	rbcL	467	1	0	10	1
Angiosperms	Magnoliophyta	Magnoliopsida	Hamamelididae	Fagales	Fagaceae	Quercus	michauxii	dicots	rbcLaF/rbcLaR	467	Quercus alba	BOLD	rbcL	467	1	0	10	0
Angiosperms	Magnoliophyta	Magnoliopsida	Hamamelididae	Fagales	Fagaceae	Quercus	montana		matK-KIM1R-F_both	552	Fatsia japonica	GenBank_Mega	matK	552	1	0	10	0
Angiosperms	Magnoliophyta	Magnoliopsida	Hamamelididae	Fagales	Fagaceae	Quercus	montana	dicots	matK-KIM1R-F_both	552	Hedera sinensis	BOLD	matK	552	1	0	10	0
Angiosperms	Magnoliophyta	Magnoliopsida	Hamamelididae	Fagales	Fagaceae	Quercus	montana		rbcLaF/rbcLaR	477	Heteropanax fragrans	GenBank_Mega	rbcL	437	0.95807	0	10	0
Angiosperms	Magnoliophyta	Magnoliopsida	Hamamelididae	Fagales	Fagaceae	Quercus	montana	dicots	rbcLaF/rbcLaR	477	Schefflera heptaphylla	BOLD	rbcL	457	0.9581	0	10	0
Angiosperms	Magnoliophyta	Magnoliopsida	Hamamelididae	Fagales	Fagaceae	Quercus	phellos		matK-KIM1R-F/matK-KIM3F-R	472	Quercus eugeniifolia	GenBank_Mega	matK	472	1	0	10	0
Angiosperms	Magnoliophyta	Magnoliopsida	Hamamelididae	Fagales	Fagaceae	Quercus	phellos	dicots	matK-KIM1R-F/matK-KIM3F-R	472	Quercus rubra	BOLD	matK	472	1	0	10	0
Angiosperms	Magnoliophyta	Magnoliopsida	Hamamelididae	Fagales	Fagaceae	Quercus	phellos		rbcLaF/rbcLaR	127	Quercus tarokoensis	GenBank_Mega	rbcL	127	1	1.78e-58	10	0
Angiosperms	Magnoliophyta	Magnoliopsida	Hamamelididae	Fagales	Fagaceae	Quercus	phellos	dicots	rbcLaF/rbcLaR	127	Quercus petraea	BOLD	rbcL	127	1	1.61315e-49	10	0
Angiosperms	Magnoliophyta	Magnoliopsida	Hamamelididae	Fagales	Fagaceae	Quercus	rubra	dicots		761	Quercus rubra	GenBank_Mega	matK	761	1	0	10	4
Angiosperms	Magnoliophyta	Magnoliopsida	Hamamelididae	Fagales	Fagaceae	Quercus	rubra	dicots		761	Quercus rubra	BOLD	matK	761	1	0	10	6
Angiosperms	Magnoliophyta	Magnoliopsida	Hamamelididae	Fagales	Fagaceae	Quercus	rubra	dicots		553	Quercus tarokoensis	GenBank_Mega	rbcL	553	1	0	10	0
Angiosperms	Magnoliophyta	Magnoliopsida	Hamamelididae	Fagales	Fagaceae	Quercus	rubra	dicots		553	Quercus rubra	BOLD	rbcL	553	1	0	10	1
Angiosperms	Magnoliophyta	Magnoliopsida	Rosidae	Malpighiales	Euphorbiaceae	Ricinus	communis		matK-KIM1R-F/matK-KIM3F-R	502	Schefflera heptaphylla	GenBank_Mega	matK	502	1	0	4	0
Angiosperms	Magnoliophyta	Magnoliopsida	Rosidae	Malpighiales	Euphorbiaceae	Ricinus	communis	dicots	matK-KIM1R-F/matK-KIM3F-R	502	Schefflera actinophylla	BOLD	matK	502	1	0	5	0
Angiosperms	Magnoliophyta	Magnoliopsida	Rosidae	Malpighiales	Euphorbiaceae	Ricinus	communis		rbcLaF	494	Schefflera heptaphylla	GenBank_Mega	rbcL	494	1	0	10	0
Angiosperms	Magnoliophyta	Magnoliopsida	Rosidae	Malpighiales	Euphorbiaceae	Ricinus	communis	dicots	rbcLaF	494	Schefflera heptaphylla	BOLD	rbcL	494	1	0	10	0
Angiosperms	Magnoliophyta	Magnoliopsida	Rosidae	Malpighiales	Euphorbiaceae	Ricinus	communis		trnHf05/psbA3F	439	Schefflera heptaphylla	GenBank_Mega	trnH/psbA	439	1	0	1	0
Angiosperms	Magnoliophyta	Magnoliopsida	Rosidae	Malpighiales	Euphorbiaceae	Ricinus	communis		ITS2F/ITS4	324	Schefflera arboricola	GenBank_Mega	ITS	319	1	1.01e-164	1	0
Angiosperms	Magnoliophyta	Magnoliopsida	Magnoliidae	Laurales	Lauraceae	Sassafras	albidum		rbcLaF/rbcLaR	453	Sassafras albidum	GenBank_Mega	rbcL	451	0.99779	0	7	4
Angiosperms	Magnoliophyta	Magnoliopsida	Magnoliidae	Laurales	Lauraceae	Sassafras	albidum	dicots	rbcLaF/rbcLaR	453	Sassafras albidum	BOLD	rbcL	452	0.9978	0	6	4
Angiosperms	Magnoliophyta	Magnoliopsida	Magnoliidae	Laurales	Lauraceae	Sassafras	albidum		trnHf05/psbA3F	367	Sassafras albidum	GenBank_Mega	trnH/psbA	367	1	0	1	1
Angiosperms	Magnoliophyta	Magnoliopsida	Magnoliidae	Laurales	Lauraceae	Sassafras	albidum		matK390F/matK1326R	529	Sassafras albidum	GenBank_Mega	matK	529	1	0	10	1
Angiosperms	Magnoliophyta	Magnoliopsida	Magnoliidae	Laurales	Lauraceae	Sassafras	albidum		matK390F/matK1326R	529	Sassafras albidum	BOLD	matK	529	1	0	10	1
Angiosperms	Magnoliophyta	Magnoliopsida	Magnoliidae	Laurales	Lauraceae	Sassafras	albidum		ITS2F/ITS4	283	Conium maculatum	GenBank_Mega	ITS	283	1	8.95e-145	2	0
Angiosperms	Magnoliophyta	Magnoliopsida	Rosidae	Fabales	Fabaceae	Sophora	tomentosa		ITS2F/ITS4	310	Sophora tomentosa	GenBank_Mega	ITS	310	1	9.71e-160	1	1
Angiosperms	Magnoliophyta	Magnoliopsida	Rosidae	Fabales	Fabaceae	Sophora	tomentosa	dicots		338	Sophora tomentosa	GenBank_Mega	matK	338	1	2.92e-175	2	2
Angiosperms	Magnoliophyta	Magnoliopsida	Rosidae	Fabales	Fabaceae	Sophora	tomentosa	dicots		338	Sophora tomentosa	BOLD	matK	338	1	4.1322e-146	1	1
Angiosperms	Magnoliophyta	Magnoliopsida	Rosidae	Fabales	Fabaceae	Sophora	tomentosa			573	Sophora tomentosa	GenBank_Mega	trnH/psbA	573	1	0	10	1
Angiosperms	Magnoliophyta	Magnoliopsida	Rosidae	Fabales	Fabaceae	Sophora	tomentosa	dicots		573	Sophora tomentosa	GenBank_Mega	rbcL	573	1	0	10	1
Angiosperms	Magnoliophyta	Magnoliopsida	Rosidae	Fabales	Fabaceae	Sophora	tomentosa	dicots		573	Sophora tomentosa	BOLD	rbcL	573	1	0	10	1
Angiosperms	Magnoliophyta	Liliopsida	Commelinidae	Poales	Poaceae	Sorghastrum	nutans		rbcLaF/rbcLaR	414	Sorghastrum nutans	GenBank_Mega	rbcL	739	0.98	0	10	3
Angiosperms	Magnoliophyta	Liliopsida	Commelinidae	Poales	Poaceae	Sorghastrum	nutans		rbcLaF/rbcLaR	414	Cymbopogon citratus	BOLD	rbcL	407	0.9831	9.05949e-178	0	0
Angiosperms	Magnoliophyta	Liliopsida	Commelinidae	Poales	Poaceae	Sorghastrum	nutans		matK454F/matK1315R	532	Sorghastrum nutans	GenBank_Mega	matK	529	0.99812	0	5	4
Angiosperms	Magnoliophyta	Liliopsida	Commelinidae	Poales	Poaceae	Sorghastrum	nutans		matK454F/matK1315R	532	Sorghastrum nutans	BOLD	matK	530	0.9981	0	2	2
Angiosperms	Magnoliophyta	Liliopsida	Commelinidae	Poales	Poaceae	Spartina	cynosuroides		trnHf05/psbA3F	533	Enteropogon macrostachyus	GenBank_Mega	trnH/psbA	506	0.9831	0	1	0
Angiosperms	Magnoliophyta	Liliopsida	Commelinidae	Poales	Poaceae	Spartina	cynosuroides		matK390F/matK1326R	417	Sporobolus michauxianus	GenBank_Mega	matK	414	0.9976	0	5	0
Angiosperms	Magnoliophyta	Liliopsida	Commelinidae	Poales	Poaceae	Spartina	cynosuroides	monocots	matK390F/matK1326R	417	Spartina pectinata	BOLD	matK	415	0.9976	0	4	0
Angiosperms	Magnoliophyta	Liliopsida	Commelinidae	Poales	Poaceae	Spartina	cynosuroides		rbcLaF/rbcLaR	480	Sporobolus michauxianus	GenBank_Mega	rbcL	480	1	0	7	0
Angiosperms	Magnoliophyta	Liliopsida	Commelinidae	Poales	Poaceae	Spartina	cynosuroides	monocots	rbcLaF/rbcLaR	480	Spartina arundinacea	BOLD	rbcL	480	1	0	10	0
Angiosperms	Magnoliophyta	Liliopsida	Commelinidae	Poales	Poaceae	Spartina	cynosuroides		ITS2F/ITS4	286	Sporobolus cynosuroides	GenBank_Mega	ITS	286	1	1.95e-146	1	1
Angiosperms	Magnoliophyta	Magnoliopsida	Asteridae	Gentianales	Loganiaceae	Strychnos	henningsii		matK-KIM1R-F/matK-KIM3F-R	493	Strychnos usambarensis	GenBank_Mega	matK	487	0.99594	0	1	0
Angiosperms	Magnoliophyta	Magnoliopsida	Asteridae	Gentianales	Loganiaceae	Strychnos	henningsii	dicots	matK-KIM1R-F/matK-KIM3F-R	493	Strychnos potatorum	BOLD	matK	489	0.9959	0	1	0
Angiosperms	Magnoliophyta	Magnoliopsida	Asteridae	Gentianales	Loganiaceae	Strychnos	henningsii		rbcLa-1/rbcLa-B	164	Strychnos innocua	GenBank_Mega	rbcL	162	0.9939	8.6e-78	10	0
Angiosperms	Magnoliophyta	Magnoliopsida	Asteridae	Gentianales	Loganiaceae	Strychnos	henningsii	dicots	rbcLa-1/rbcLa-B	164	Strychnos henningsii	BOLD	rbcL	163	0.9939	6.17839e-66	10	1
Angiosperms	Magnoliophyta	Magnoliopsida	Asteridae	Gentianales	Loganiaceae	Strychnos	henningsii		trnHf05/psbA3F	505	Strychnos decussata	GenBank_Mega	trnH/psbA	400	0.9312	0	2	0
Angiosperms	Magnoliophyta	Magnoliopsida	Asteridae	Gentianales	Loganiaceae	Strychnos	henningsii		ITS2F/ITS4	332	Strychnos henningsii	GenBank_Mega	ITS	292	0.96084	1.06e-149	1	1
Angiosperms	Magnoliophyta	Magnoliopsida	Asteridae	Gentianales	Loganiaceae	Strychnos	nux-vomica		matK-KIM1R-F/matK-KIM3F-R	546	Strychnos nux-vomica	GenBank_Mega	matK	546	1	0	4	4
Angiosperms	Magnoliophyta	Magnoliopsida	Asteridae	Gentianales	Loganiaceae	Strychnos	nux-vomica	dicots	matK-KIM1R-F/matK-KIM3F-R	546	Strychnos nux-vomica	BOLD	matK	546	1	0	2	2
Angiosperms	Magnoliophyta	Magnoliopsida	Asteridae	Gentianales	Loganiaceae	Strychnos	nux-vomica		rbcLaF/rbcLaR	476	Strychnos nux-vomica	GenBank_Mega	rbcL	476	1	0	2	2
Angiosperms	Magnoliophyta	Magnoliopsida	Asteridae	Gentianales	Loganiaceae	Strychnos	nux-vomica	dicots	rbcLaF/rbcLaR	476	Strychnos nux-vomica	BOLD	rbcL	476	1	0	1	1
Angiosperms	Magnoliophyta	Magnoliopsida	Asteridae	Gentianales	Loganiaceae	Strychnos	nux-vomica		trnHf05/psbA3F	483	Strychnos nux-vomica	GenBank_Mega	trnH/psbA	479	0.9979	0	1	1
Angiosperms	Magnoliophyta	Magnoliopsida	Asteridae	Gentianales	Loganiaceae	Strychnos	nux-vomica		ITS2F/ITS4	330	Strychnos nux-vomica	GenBank_Mega	ITS	327	0.99697	3.68e-169	1	1
Angiosperms	Magnoliophyta	Magnoliopsida	Asteridae	Gentianales	Loganiaceae	Strychnos	spinosa		matK-KIM1R-F/matK-KIM3F-R	526	Strychnos spinosa	GenBank_Mega	matK	526	1	0	3	3
Angiosperms	Magnoliophyta	Magnoliopsida	Asteridae	Gentianales	Loganiaceae	Strychnos	spinosa	dicots	matK-KIM1R-F/matK-KIM3F-R	526	Strychnos spinosa	BOLD	matK	526	1	0	6	6
Angiosperms	Magnoliophyta	Magnoliopsida	Asteridae	Gentianales	Loganiaceae	Strychnos	spinosa		rbcLaF/rbcLaR	452	Strychnos spinosa	GenBank_Mega	rbcL	450	0.99779	0	4	4
Angiosperms	Magnoliophyta	Magnoliopsida	Asteridae	Gentianales	Loganiaceae	Strychnos	spinosa	dicots	rbcLaF/rbcLaR	452	Strychnos spinosa	BOLD	rbcL	451	0.9978	0	8	7
Angiosperms	Magnoliophyta	Magnoliopsida	Asteridae	Gentianales	Loganiaceae	Strychnos	spinosa		trnHf05/psbA3F	519	Strychnos spinosa	GenBank_Mega	trnH/psbA	489	0.99597	0	1	1
Angiosperms	Magnoliophyta	Magnoliopsida	Asteridae	Gentianales	Loganiaceae	Strychnos	spinosa		ITS2F/ITS4	321	Strychnos spinosa	GenBank_Mega	ITS	309	0.9875	3.63e-159	1	1
Angiosperms	Magnoliophyta	Magnoliopsida	Asteridae	Gentianales	Loganiaceae	Strychnos	toxifera	dicots		767	Strychnos toxifera	GenBank_Mega	matK	767	1	0	1	1
Angiosperms	Magnoliophyta	Magnoliopsida	Asteridae	Gentianales	Loganiaceae	Strychnos	toxifera	dicots		767	Strychnos toxifera	BOLD	matK	767	1	0	1	1
Angiosperms	Magnoliophyta	Magnoliopsida	Asteridae	Gentianales	Loganiaceae	Strychnos	toxifera	dicots		553	Strychnos toxifera	GenBank_Mega	rbcL	553	1	0	1	1
Angiosperms	Magnoliophyta	Magnoliopsida	Asteridae	Gentianales	Loganiaceae	Strychnos	toxifera	dicots		553	Strychnos toxifera	BOLD	rbcL	553	1	0	1	1
Angiosperms	Magnoliophyta	Magnoliopsida	Asteridae	Gentianales	Apocynaceae	Thevetia	peruviana		matK-KIM1R-F/matK-KIM3F-R	482	Thevetia sp.	GenBank_Mega	matK	482	1	0	2	0
Angiosperms	Magnoliophyta	Magnoliopsida	Asteridae	Gentianales	Apocynaceae	Thevetia	peruviana	dicots	matK-KIM1R-F/matK-KIM3F-R	482	Thevetia peruviana	BOLD	matK	482	1	0	10	4
Angiosperms	Magnoliophyta	Magnoliopsida	Asteridae	Gentianales	Apocynaceae	Thevetia	peruviana		rbcLaF/rbcLaR	478	Thevetia peruviana	GenBank_Mega	rbcL	478	1	0	9	7
Angiosperms	Magnoliophyta	Magnoliopsida	Asteridae	Gentianales	Apocynaceae	Thevetia	peruviana	dicots	rbcLaF/rbcLaR	478	Thevetia peruviana	BOLD	rbcL	478	1	0	10	7
Angiosperms	Magnoliophyta	Magnoliopsida	Dilleniidae	Malvales	Pinaceae	Tilia	americana	dicots		764	Tilia americana	GenBank_Mega	matK	764	1	0	4	3
Angiosperms	Magnoliophyta	Magnoliopsida	Dilleniidae	Malvales	Pinaceae	Tilia	americana	dicots		764	Tilia americana	BOLD	matK	764	1	0	4	3
Angiosperms	Magnoliophyta	Magnoliopsida	Dilleniidae	Malvales	Pinaceae	Tilia	americana	dicots		525	Tilia americana	GenBank_Mega	rbcL	525	1	0	8	1
Angiosperms	Magnoliophyta	Magnoliopsida	Dilleniidae	Malvales	Pinaceae	Tilia	americana	dicots		525	Tilia americana	BOLD	rbcL	525	1	0	10	1
Angiosperms	Magnoliophyta	Magnoliopsida	Hamamelididae	Rosales	Ulmaceae	Ulmus	americana		ITS2F/ITS4	209	Ulmus laevis	GenBank_Mega	ITS	203	0.9904	1.87e-100	2	0
Angiosperms	Magnoliophyta	Magnoliopsida	Hamamelididae	Rosales	Ulmaceae	Ulmus	americana	dicots		781	Ulmus americana	GenBank_Mega	matK	781	1	0	1	1
Angiosperms	Magnoliophyta	Magnoliopsida	Hamamelididae	Rosales	Ulmaceae	Ulmus	americana	dicots		781	Ulmus americana	BOLD	matK	781	1	0	1	1
Angiosperms	Magnoliophyta	Magnoliopsida	Hamamelididae	Rosales	Ulmaceae	Ulmus	americana	dicots		553	Ulmus americana	GenBank_Mega	rbcL	553	1	0	4	4
Angiosperms	Magnoliophyta	Magnoliopsida	Hamamelididae	Rosales	Ulmaceae	Ulmus	americana	dicots		553	Ulmus americana	BOLD	rbcL	553	1	0	3	3
Angiosperms	Magnoliophyta	Magnoliopsida	Hamamelididae	Rosales	Ulmaceae	Ulmus	americana	dicots		281	Ulmus americana	GenBank_Mega	trnH/psbA	276	0.99291	6.91e-141	1	1
Fern	Pteridophyta	Filicopsida	Polypodiidae	Dennstaedtiales	Dennstaedtiaceae	Pteridium	aquilinum		polypodF1/polypodR1	494	Pteridium aquilinum	GenBank_Mega	matK	494	1	0	2	2
Fern	Pteridophyta	Filicopsida	Polypodiidae	Dennstaedtiales	Dennstaedtiaceae	Pteridium	aquilinum	ferns	polypodF1/polypodR1	494	NO MATCH IN DATABASE	BOLD	matK	N/A	N/A	N/A	N/A	N/A
Fern	Pteridophyta	Filicopsida	Polypodiidae	Dennstaedtiales	Dennstaedtiaceae	Pteridium	aquilinum		rbcLaF/rbcLajf634R	536	Pteridium aquilinum	GenBank_Mega	rbcL	536	1	0	5	5
Fern	Pteridophyta	Filicopsida	Polypodiidae	Dennstaedtiales	Dennstaedtiaceae	Pteridium	aquilinum		rbcLaF/rbcLajf634R	536	Pteridium aquilinum	BOLD	rbcL	536	1	0	5	4
Fern	Pteridophyta	Filicopsida	Polypodiidae	Dennstaedtiales	Dennstaedtiaceae	Pteridium	aquilinum		trnH2/psbAF	410	Pteridium aquilinum	GenBank_Mega	trnH/psbA	758	1	0	8	8
Fern	Pteridophyta	Filicopsida	Polypodiidae	Dennstaedtiales	Dennstaedtiaceae	Pteridium	aquilinum		ITS2F	180	Lewia infectoria	GenBank_Mega	ITS	167	0.96667	1.6e-80	1	0
Fern	Pteridophyta	Filicopsida	Polypodiidae	Polypodiales	Dryopteridaceae	Polystichum	acrostichoides		polypodR1	482	Polystichum munitum	GenBank_Mega	matK	437	0.9688	0	1	0
Fern	Pteridophyta	Filicopsida	Polypodiidae	Polypodiales	Dryopteridaceae	Polystichum	acrostichoides	Ferns	polypodR1	482	Cyrtomium falcatum	BOLD	matK	404	0.9191	2.55721e-176	1	0
Fern	Pteridophyta	Filicopsida	Polypodiidae	Polypodiales	Dryopteridaceae	Polystichum	acrostichoides		rbcLaF/rbcLaR	461	Polystichum acrostichoides	GenBank_Mega	rbcL	459	0.99783	0	2	2
Fern	Pteridophyta	Filicopsida	Polypodiidae	Polypodiales	Dryopteridaceae	Polystichum	acrostichoides	Ferns	rbcLaF/rbcLaR	461	Polystichum acrostichoides	BOLD	rbcL	458	0.9957	0	10	3
Fern	Pteridophyta	Filicopsida	Polypodiidae	Polypodiales	Dryopteridaceae	Polystichum	acrostichoides		trnH2/psbAF	458	Polystichum acrostichoides	GenBank_Mega	trnH/psbA	458	1	0	2	2
Fern	Pteridophyta	Filicopsida	Polypodiidae	Polypodiales	Dryopteridaceae	Polystichum	acrostichoides		ITS2F/ITS4	264	Dryopteris intermedia	GenBank_Mega	ITS	100	0.8711	4.43e-43	1	0
Gymnosperms	Coniferophyta	Pinopsida	Pinidae	Pinales	Pinaceae	Pinus	strobus		Gym_F1A/Gym_R1A	471	Pinus strobus	GenBank_Mega	matK	471	1	0	10	8
Gymnosperms	Coniferophyta	Pinopsida	Pinidae	Pinales	Pinaceae	Pinus	strobus	pines	Gym_F1A/Gym_R1A	471	Pinus strobus	BOLD	matK	471	1	0	10	8
Gymnosperms	Coniferophyta	Pinopsida	Pinidae	Pinales	Pinaceae	Pinus	strobus		rbcLaF/rbclajf634R	519	Pinus strobus	GenBank_Mega	rbcL	519	1	0	10	6
Gymnosperms	Coniferophyta	Pinopsida	Pinidae	Pinales	Pinaceae	Pinus	strobus	pines	rbcLaF/rbclajf634R	519	Pinus strobus	BOLD	rbcL	519	1	0	10	5
Gymnosperms	Coniferophyta	Pinopsida	Pinidae	Pinales	Pinaceae	Pinus	taeda		Gym_F1A/Gym_R1A	471	Pinus taeda	GenBank_Mega	matK	471	1	0	10	1
Gymnosperms	Coniferophyta	Pinopsida	Pinidae	Pinales	Pinaceae	Pinus	taeda	pines	Gym_F1A/Gym_R1A	471	Pinus taeda	BOLD	matK	471	1	0	10	1
Gymnosperms	Coniferophyta	Pinopsida	Pinidae	Pinales	Pinaceae	Pinus	taeda		rbcLaF/rbclajf634R	505	Pinus taeda	GenBank_Mega	rbcL	505	1	0	10	2
Gymnosperms	Coniferophyta	Pinopsida	Pinidae	Pinales	Pinaceae	Pinus	taeda	pines	rbcLaF/rbclajf634R	505	Pinus taeda	BOLD	rbcL	505	1	0	10	1
Gymnosperms	Coniferophyta	Pinopsida	Pinidae	Pinales	Pinaceae	Pinus	taeda		trnH/psbA	535	Pinus taeda	GenBank_Mega	trnH/psbA	535	1	0	7	1
Gymnosperms	Coniferophyta	Pinopsida	Pinidae	Pinales	Pinaceae	Pinus	taeda		ITS2F/ITS4	326	Pinus virginiana	GenBank_Mega	ITS	321	1	7.88e-166	1	0
Moss	Bryophyta	Bryopsida	Bryidae	Bryales	Bryaceae	Pohlia	nutans		moss40F/moss1324R	265	Encalypta streptocarpa	GenBank_Mega	matK	155	0.86194	1.19e-73	1	0
Moss	Bryophyta	Bryopsida	Bryidae	Bryales	Bryaceae	Pohlia	nutans	mosses	moss40F/moss1324R	265	Bryum dichotomum	BOLD	matK	257	0.8916	2.2978e-05	3	0
Moss	Bryophyta	Bryopsida	Bryidae	Bryales	Bryaceae	Pohlia	nutans		rbcLaF/rbcLaR	444	Hydrogonium bolleanum	GenBank_Mega	rbcL	435	0.9932	0	9	0
Moss	Bryophyta	Bryopsida	Bryidae	Bryales	Bryaceae	Pohlia	nutans		rbcLaF/rbcLaR	444	Bryum lisae var. cuspidatum	BOLD	rbcL	440	0.9955	0	1	0
Moss	Bryophyta	Bryopsida	Bryidae	Bryales	Bryaceae	Pohlia	nutans		trnH2/psbAF	170	Bryum radiculosum	GenBank_Mega	trnH/psbA	291	0.98	6e-75	1	0
Moss	Bryophyta	Bryopsida	Bryidae	Bryales	Bryaceae	Pohlia	nutans		ITS2F/ITS4	380	Uncultured fungus	GenBank_Mega	ITS	295	0.924	2.64e-151	1	0
